# Supplementary material for: Complete genome sequences of two Escherichia coli clinical isolates from Egypt carrying mcr-1 on IncP and IncX4 plasmids
Source: Front Microbiol. 2022 Sep 9;13:989045. doi: 10.3389/fmicb.2022.989045 (PMC9505525; doi:10.3389/fmicb.2022.989045)
Supplement: Supplementary file 1 [file Table_1.xlsx]

## Sheet: Table S1
Biosample ID	Bioproject ID	Source	Source Niche	Source Type	Collection year	Country
SAMN01885900	PRJNA186290		Urine		1995	Sweden
SAMEA1486333	PRJEB2879
SAMEA3753070	PRJEB8774
SAMN02673556	PRJNA224116	Poultry	Avian	duck	2011	China
SAMEA3716772	PRJEB8084				2015	Germany
SAMEA3981791	PRJEB12887
SAMEA3981389	PRJEB12887
SAMEA3982127	PRJEB12887
SAMEA3982122	PRJEB12887
SAMEA3981912	PRJEB12887
SAMEA3981908	PRJEB12887
SAMEA3981124	PRJEB12887
SAMEA3981429	PRJEB12887
SAMEA3981414	PRJEB12887
SAMEA3981406	PRJEB12887
SAMEA3981645	PRJEB12887
SAMEA26868418	PRJEB18618				2014	Switzerland
SAMEA26854168	PRJEB18618				2014	Slovakia
SAMEA4062364	PRJEB12887
SAMEA4062353	PRJEB12887
SAMEA4061722	PRJEB12887
SAMEA4061921	PRJEB12887
SAMEA4062228	PRJEB12887
SAMEA4061917	PRJEB12887
SAMEA4061564	PRJEB12887
SAMEA4061569	PRJEB12887
SAMEA4061298	PRJEB12887
SAMEA51859168	PRJEB18999
SAMN06645690	PRJNA293225	Poultry	Environment	Chicken Fecal House 3 Middle	2014	United States
SAMEA104142943	PRJEB21546	Livestock	Swine	Fattening pig caecal sample	2015	Romania
SAMEA104205959	PRJEB22091	Poultry	Poultry	Broiler meat	2016	Poland
SAMEA104205945	PRJEB22091	Poultry	Poultry	Broiler meat	2016	Denmark
SAMN07608077	PRJNA292667	Poultry	Poultry	animal-chicken-young chicken	2017	United States
SAMN07955773	PRJNA292667	Poultry	Poultry	animal-chicken-young chicken	2017	United States
SAMEA104437702	PRJEB23993				2016	Poland
SAMEA104437701	PRJEB23993				2016	Poland
SAMEA104437690	PRJEB23993				2016	Poland
SAMEA104437485	PRJEB23993				2016	Poland
SAMEA104437424	PRJEB23993				2015	Poland
SAMEA104399235	PRJEB23572	ND	ND/Others	ND	2015	Germany
SAMN08146168	PRJNA293225	Poultry	Avian	Turkey Intestine	2017	United States
SAMN08146176	PRJNA293225	Poultry	Avian	Turkey Intestine	2017	United States
SAMN08146298	PRJNA293225	Poultry	Avian	Turkey Intestine	2017	United States
SAMN08146290	PRJNA293225	Poultry	Avian	Turkey Intestine	2017	United States
SAMN09207693	PRJNA248792	Human	Human	human	2018	United Kingdom
SAMN09266960	PRJNA248792	Human	Human	human	2018	United Kingdom
SAMD00127155	PRJDB7066	Human	Human	rectal swab	2018	Thailand
SAMN09470471	PRJNA357722	Poultry	Avian	Poultry	2012	Brazil
SAMN10034793	PRJNA292667	Livestock	Bovine	animal-cattle-beef cow	2018	United States
SAMEA104351874	PRJEB8667
SAMEA4682719	PRJEB26942	Food	Food			UK
SAMEA4682646	PRJEB26940	Food	Food			UK
SAMEA4682645	PRJEB26940	Food	Food			UK
SAMN09381088	PRJNA355857	ND	ND/Others	feces	2014	United States
SAMN07682629	PRJNA408214	Human	Human	Patient Urine	2016	China
SAMN07682610	PRJNA408214	Human	Human	Patient Blood	2014	China
SAMN07682593	PRJNA408214	Human	Human	Patient Blood	2012	China
SAMN05770854	PRJNA342893	Human	Human	Homo sapiens	2014	Singapore
SAMEA5075938	PRJEB29576	Human	Human	Quantitative stool examination	2014	Switzerland
SAMEA5075872	PRJEB29576	Human	Human	Quantitative stool examination	2014	Switzerland
SAMEA5075823	PRJEB29576	Human	Human	Quantitative stool examination	2014	Switzerland
SAMEA5075752	PRJEB29576	Human	Human	Urine(second portion)	2014	Switzerland
SAMEA5075697	PRJEB29576	Human	Human	Quantitative stool examination	2014	Switzerland
SAMN11320633	PRJNA292667	Livestock	Swine	animal-swine-market swine	2019	United States
SAMEA5612028	PRJEB32607	Human	Human	ND	2016	Kenya
SAMEA5610636	PRJEB32607	Human	Human	ND	2015	Kenya
SAMN12008077	PRJNA292667	Poultry	Poultry	animal-chicken-young chicken	2019	United States
SAMN12438626	PRJNA357722	Livestock	Swine		2008	United States
SAMN12699151	PRJNA357722	Livestock	Bovine	ND	2016	United States
SAMN12730728	PRJNA312475	Wild Animal	Avian	White stork	2011	Spain
SAMEA5786688	PRJEB34493
SAMN13058731	PRJNA578368	Human	Human	urine	2016	Brazil
SAMEA5863143	PRJEB34000	Poultry	Environment	environment	2018	Bangladesh
SAMN11042317	PRJNA525149	Wild Animal	Avian	Feces	2016	United States
SAMEA6086525	PRJEB34874	Food	Food	food
SAMEA6086522	PRJEB34874	Food	Food	food
SAMEA6086521	PRJEB34874	Food	Food	food
SAMN08554946	PRJNA434359	Human	Human	feces	2012	China
SAMN08554927	PRJNA434359	Human	Human	feces	2012	China
SAMD00179271	PRJDB8169	Poultry	Avian		2008	Japan
SAMN12990653	PRJNA292663	Livestock	Swine	Pork Chop	2019	United States
SAMN12575933	PRJNA560337	Poultry	Avian	feces	2011	Romania
SAMN12575935	PRJNA560337	Poultry	Avian	feces	2011	Romania
SAMEA6491097	PRJEB36302				2014	Norway
SAMEA5715275	PRJEB33043				2016	Norway
SAMEA5715242	PRJEB33043				2016	Norway
SAMEA6368620	PRJEB35685					Netherlands
SAMN04396029	PRJNA292667	Poultry	Poultry	animal-chicken-young chicken	2014	United States
SAMN04396022	PRJNA292667	Livestock	Swine	animal-swine-sow	2014	United States
SAMN14127907	PRJNA607307	Human	Human	diaper
SAMN11124883	PRJNA526980	Environment	Water/River	raw sewage	2016	Germany
SAMEA6813683	PRJEB37980	Livestock	Swine	pig feces	2018	Vietnam
SAMEA6469217	PRJEB36139				2014
SAMN06045563	PRJNA224116	Aquatic Animal	Shellfish	imported shrimp	1985	United States
SAMN06045564	PRJNA224116	Aquatic Animal	Shellfish	imported shrimp	1985	United States
SAMN14640165	PRJNA626430	Human	Human	Human gut	2014	Spain
SAMN12500156	PRJNA558812	Poultry	Poultry	Chicken Heart	2017	Pakistan
SAMN12430164	PRJNA558228	Poultry	Poultry	turkey	2016	Spain
SAMD00196012	PRJDB9036	Human	Human	total parenteral nutrition catheter	2018	Japan
SAMD00196011	PRJDB9036	Human	Human	total parenteral nutrition catheter	2018	Japan
SAMD00196008	PRJDB9036	Human	Human	urethral catheter	2018	Japan
SAMD00196007	PRJDB9036	Human	Human	urethral catheter	2018	Japan
SAMEA7335859	PRJEB40496					Switzerland
SAMN12996566	PRJNA576546	ND	ND/Others	feces	2018	New Zealand
SAMN12996532	PRJNA576546	Environment	Water/River		2018	New Zealand
SAMN12996424	PRJNA576546	Environment	Soil/Dust	soil	2017
SAMEA5930240	PRJEB34067
SAMEA103908611	PRJEB19903
SAMEA103908596	PRJEB19903
SAMEA103908569	PRJEB19903
SAMEA103908561	PRJEB19903
SAMEA103908560	PRJEB19903
SAMEA103908555	PRJEB19903
SAMEA103908543	PRJEB19903
SAMEA103908541	PRJEB19903
SAMEA103908533	PRJEB19903
SAMEA103908530	PRJEB19903
SAMEA103908527	PRJEB19903
SAMEA103908521	PRJEB19903
SAMEA103908480	PRJEB19903
SAMEA103908479	PRJEB19903
SAMN17377649	PRJNA692298	Environment	Water/River	WWTP discharge	2018	Japan
SAMEA5732301	PRJEB33169	Livestock	Bovine	meat	2017	Malta
SAMEA5732299	PRJEB33169	Livestock	Swine	meat	2017	Malta
SAMN17530205	PRJNA292663	Poultry	Poultry	chicken legs	2020	United States
SAMN17764976	PRJNA292663	Poultry	Poultry	chicken thighs	2020	United States
SAMN16551259	PRJNA671785	Poultry	Poultry	chicken	2018	Lebanon
SAMN16551258	PRJNA671785	Poultry	Poultry	chicken	2018	Lebanon
SAMN16551240	PRJNA671785	Poultry	Poultry	chicken	2018	Lebanon
SAMN16551233	PRJNA671785	Poultry	Poultry	chicken	2018	Lebanon
SAMN16551229	PRJNA671785	Poultry	Poultry	chicken	2018	Lebanon
SAMN16551224	PRJNA671785	Poultry	Poultry	chicken	2018	Lebanon
SAMN16551221	PRJNA671785	Poultry	Poultry	chicken	2018	Lebanon
SAMN16551217	PRJNA671785	Poultry	Poultry	chicken	2018	Lebanon
SAMN16551215	PRJNA671785	Poultry	Poultry	chicken	2018	Lebanon
SAMN16551205	PRJNA671785	Poultry	Poultry	chicken	2018	Lebanon
SAMN18128783	PRJNA706398	Environment	Poultry	Process water/wastewater (poultry slaughterhouse)	2020	Germany
SAMN18128774	PRJNA706398	Environment	Poultry	Process water/wastewater (poultry slaughterhouse)	2020	Germany
SAMEA8227147	PRJEB43584	Poultry	Poultry	caecal sample	2016	Bulgaria
SAMEA8227144	PRJEB43584	Poultry	Poultry	caecal sample	2016	Bulgaria
SAMEA8227141	PRJEB43584	Poultry	Poultry	caecal sample	2016	Bulgaria
SAMEA8227139	PRJEB43584	Poultry	Poultry	caecal sample	2016	Bulgaria
SAMEA8227305	PRJEB43584	Poultry	Poultry	caecal sample	2016	Romania
SAMEA8227290	PRJEB43584	Poultry	Poultry	broiler sample	2016	Poland
SAMEA8227198	PRJEB43584	Poultry	Poultry	caecal sample	2016	Greece
SAMEA7871858	PRJEB42669	Wild Animal	Avian	wild bird	2020
SAMN15694440	PRJNA650157	Companion Animal	Canine	anal swab	2017	China
SAMN18643031	PRJNA720242	Livestock	Swine	Sus scrofa	2019	Australia
SAMN06641802	PRJNA380388	Environment	Water/River	wastewater outflow	2012	Germany
SAMN18746134	PRJNA380388	Environment	Water/River	wastewater outflow	2012	Germany
SAMEA7577851	PRJEB41365	Poultry	Poultry	poultry	2015	Spain
SAMEA7578116	PRJEB41365	Poultry	Poultry	poultry	2015	Denmark
SAMEA7578102	PRJEB41365	Poultry	Poultry	poultry	2015	Denmark
SAMEA7577989	PRJEB41365	Poultry	Poultry	poultry	2015	Poland
SAMN16495368	PRJNA670414				2016	Belgium
SAMN14437610	PRJNA614638	Human	Human	feces	2017	China
SAMEA8534268	PRJEB44175	Poultry	Poultry	Retail chicken meat from Dutch supermarkets	2015	Netherlands
