# Supplementary material for: Complete genome sequences of two Escherichia coli clinical isolates from Egypt carrying mcr-1 on IncP and IncX4 plasmids
Source: Front Microbiol. 2022 Sep 9;13:989045. doi: 10.3389/fmicb.2022.989045 (PMC9505525; doi:10.3389/fmicb.2022.989045)
Supplement: Supplementary file 2 [file Table_2.xlsx]

## Sheet: Table S2
Biosample ID	Bioproject ID	Source	Source Niche	Source Type	Collection Year	Country
SAMN02442867	PRJNA230968	Poultry	Avian	packaged whole turkey	2013	United States
SAMN02687540	PRJNA233779	Human	Human	stool	2009	Tanzania
SAMEA3753310	PRJEB8774
SAMN04096292	PRJNA278886	Human	Human	blood	2015	United States
SAMEA3485114	PRJEB8776
SAMEA3531773	PRJEB11403
SAMEA3681628	PRJEB11950
SAMEA3310308	PRJEB8768
SAMEA3304586	PRJEB8770
SAMN05232928	PRJNA298331	Livestock	Bovine	Fecal-calf-Bos taurus	2015	United States
SAMN04393284	PRJNA290784	Human	Human	Homo sapiens	2013
SAMN04339722	PRJNA278886	Human	Human	induced sputum	2015	United States
SAMEA3597833	PRJEB11358
SAMN04122823	PRJNA278886	Human	Human	blood	2015	United States
SAMEA2080174	PRJEB3980
SAMN05410045	PRJNA298331	ND	ND/Others	Feces	2015	United States
SAMD00053196	PRJDB4884	Environment	Water/River			Japan
SAMN05439423	PRJNA230969	Companion Animal	Canine	Colon	2010	United States
SAMEA3180343	PRJEB8084	Human	Human	Homo sapiens	2013	Germany
SAMEA4429775	PRJEB15226	Human	Human	Homo sapiens		Netherlands
SAMN05252777	PRJNA224116	Human	Human	Urine	2013	Malaysia
SAMEA4061373	PRJEB12887
SAMN05511175	PRJNA316786	Human	Human	Homo sapiens	2012	Colombia
SAMEA4559641	PRJEB17615
SAMEA104060781	PRJEB20792
SAMN07237075	PRJNA292667	Poultry	Poultry	Animal-Turkey-Young Turkey	2017	United States
SAMEA104142959	PRJEB21546	Livestock	Swine	Fattening pig caecal sample	2015	Slovenia
SAMEA104142932	PRJEB21546	Livestock	Bovine	caecal sample	2015	Portugal
SAMEA104142907	PRJEB21546	Livestock	Bovine		2015	Italy
SAMEA104142866	PRJEB21546	Livestock	Swine	Fattening pig	2015	France
SAMN07199572	PRJNA218110	Human	Human	Homo sapiens	2015	United States
SAMN07510224	PRJNA398288	Human	Human	blood	2014	Singapore
SAMEA104030446	PRJEB20563	Human	Human	Homo sapiens
SAMN07605643	PRJNA278886	Human	Human	skin	2017	United States
SAMD00092876	PRJDB6244	Environment	Water/River	sewage	2015	Taiwan
SAMN07843375	PRJNA354234
SAMEA104287989	PRJEB22381
SAMEA104437463	PRJEB23993				2015	Poland
SAMEA104399309	PRJEB23572	Food	Food	ND	2016	Germany
SAMEA26116168	PRJEB18587	Animal Feed	Animal Feed	imported food	2008	Denmark
SAMEA104407573	PRJEB23663	Human	Human		2016	Germany
SAMN08054976	PRJNA299490	Livestock	Bovine	dairy cow feces	2016	United States
SAMEA104402337	PRJEB23420					Brazil
SAMN09098796	PRJNA292667	Poultry	Poultry	Animal-Turkey-Young Turkey	2018	United States
SAMN09244762	PRJNA454281	Human	Human	fecal swab	2015	United Kingdom
SAMN08971981	PRJNA318591	Companion Animal	Canine	CANINE WOUND SWAB (Canis lupus familiaris)	2017	United States
SAMD00127164	PRJDB7066	Human	Human	rectal swab	2018	Thailand
SAMN09489517	PRJNA292667	Livestock	Swine	animal-swine-market swine	2018	United States
SAMN09866991	PRJNA486855	Wild Animal	Avian	Seagull	2017	Australia
SAMN09866762	PRJNA486855	Wild Animal	Avian	Seagull	2017	Australia
SAMN09866597	PRJNA292667	Livestock	Swine	animal-swine-market swine	2018	United States
SAMN08446298	PRJNA432294	Environment	ND/Others	ND	2017	China
SAMN10235314	PRJNA324565	Companion Animal	Canine	Lung	2018	United States
SAMN10221040	PRJNA292663	Poultry	Avian	ground turkey	2017	United States
SAMN10349279	PRJNA338676	Livestock	Bovine	Feces	2018	United States
SAMEA4916101	PRJEB28660	Human	Human		2016	Switzerland
SAMN10230266	PRJNA224116	Environment	Water/River	Jin River water W5	2015	China
SAMN10485819	PRJNA357722	Livestock	Bovine	cow	2018	United States
SAMN10774475	PRJNA292667	Livestock	Bovine	animal-cattle-steer	2018	United States
SAMEA5206489	PRJEB30582	Wild Animal	Other Mammal	Tupaia glis fecal	2018	China
SAMN10857193	PRJNA269675	Human	Human	urine	2016
SAMN10880961	PRJNA338676	Livestock	Bovine	Feces	2018	United States
SAMEA1062056	PRJEB25898	Food	Food	Human, Food	2016	Cambodia
SAMN09381060	PRJNA355857	ND	ND/Others	feces	2014	United States
SAMN09254105	PRJNA472883	Livestock	Swine	Porcine	2014
SAMN08623823	PRJNA436373	Human	Human	bloodstream	2016
SAMN08519225	PRJNA433857	Companion Animal	Canine	military dog fecal sample	2015	Germany
SAMN07682650	PRJNA408214	Livestock	Swine	sick pig	2016	China
SAMN07677141	PRJNA407956				2012	United States
SAMEA104653485	PRJEB24378	Human	Human	Homo sapiens	.
SAMEA5076019	PRJEB29576	Human	Human	Urine(second portion)	2014	Switzerland
SAMN11319227	PRJNA530580	Human	Human	urine	2012
SAMN11546037	PRJNA292667	Livestock	Swine	animal-swine-market swine	2019	United States
SAMN11372836	PRJNA292663	Livestock	Swine	Pork Chop	2018
SAMN11604730	PRJNA338676	Poultry	Avian	Cloaca (Meleagris gallopavo)	2018	United States
SAMEA5611261	PRJEB32607	Environment	Environment	household environment	2016	Kenya
SAMN12008087	PRJNA292667	Livestock	Swine	animal-swine-sow	2019	United States
SAMEA4607656	PRJEB23294
SAMEA5805975	PRJEB33643	Livestock	Bovine	Bovine	2007	Ireland
SAMN12359698	PRJNA292663	Poultry	Avian	ground turkey	2018	United States
SAMEA5949537	PRJEB34353	Human	Human	clinical sample	2017	Germany
SAMN12768836	PRJNA565795	Human	Human	Homo sapiens	2017	Australia
SAMN12783920	PRJNA292663	Livestock	Swine	Pork chop	2019	United States
SAMEA5786825	PRJEB34493
SAMN12731435	PRJNA564992	Human	Human	Homo sapiens	2010	Canada
SAMN12851002	PRJNA292667	Livestock	Swine	animal-swine-market swine	2019	United States
SAMN13012541	PRJNA325243	Poultry	Poultry	Oviduct (Galliformes)	2019	United States
SAMEA5776939	PRJEB33495				2015	Netherlands
SAMN11042309	PRJNA525149	Wild Animal	Avian	Feces, Gull (Larus spp.)	2016	United States
SAMN13264070	PRJNA589028	Food	Food		2017
SAMN13262747	PRJNA293225	Poultry	Poultry	Poultry Fecal	2019	Nigeria
SAMN12600005	PRJNA560785	Human	Human	stool	2015	Laos
SAMEA6169073	PRJEB35000	Human	Human	human primary care urine
SAMEA6086518	PRJEB34874	Food	Food	food
SAMEA6168487	PRJEB35000	Human	Human	human primary care urine
SAMN09460100	PRJNA476828	Human	Human	rectal swab	2017	Singapore
SAMN12731744	PRJNA564992	Human	Human	blood	2016	Canada
SAMN12990636	PRJNA292663	Livestock	Swine	Pork Chop	2019	United States
SAMN12576005	PRJNA560337	Poultry	Avian	feces	2011	Romania
SAMEA5277954	PRJEB30991	Livestock	Swine	Pig manure	2015	Vietnam
SAMN14083864	PRJNA283914	Environment	Water/River	water	2019	United States
SAMEA6492375	PRJEB33048				2015	Norway
SAMEA5715307	PRJEB33043				2016	Norway
SAMEA6368103	PRJEB35685					Netherlands
SAMN14125635	PRJNA318591	Companion Animal	Canine	Urine	2019	United States
SAMN14167350	PRJNA293225	Livestock	Ovine/Goat (Caprinae)	Sheep feces	2019	United States
SAMN14103103	PRJNA606666	Human	Human	urine		Sweden
SAMN14270852	PRJNA283914	Environment	Water/River	water	2020	United States
SAMN14279030	PRJNA610178	Livestock	Bovine	Cattle	2014	United Kingdom
SAMN14278940	PRJNA610178	Livestock	Bovine	Cattle	2013	Belgium
SAMN14331089	PRJNA293225	Environment	Water/River	water	2020	United States
SAMN14395330	PRJNA613145	Wild Animal	Avian	Chroicocephalus novaehollandiae	2019	Australia
SAMN14535176	PRJNA292663	Poultry	Poultry	ground turkey	2020	United States
SAMN12250711	PRJNA553678	Human	Human	lung	2015	North America
SAMN12911893	PRJNA575837	Companion Animal	Canine	Canis lupus familiaris	2013	Netherlands
SAMN11246544	PRJNA528851	Poultry	Poultry	chicken wing	2017	Italy
SAMN11180572	PRJNA528361	Environment	Environment	environment	2015	China
SAMN11125000	PRJNA526980	Environment	Water/River	raw sewage	2016	Germany
SAMN14749987	PRJNA283914	Environment	Water/River	water	2020	United States
SAMN10587070	PRJNA509690	Livestock	Swine	piggery	2017	Australia
SAMN12731645	PRJNA564992	Human	Human	Homo sapiens	2014	Canada
SAMN14999442	PRJNA292667	Livestock	Swine	animal-swine-market swine	2020	United States
SAMEA7160187	PRJEB39739	Human	Human	Blood culture	2020	Finland
SAMN15052523	PRJNA592140	Human	Human	Anus	2016	Netherlands
SAMEA6813679	PRJEB37980	Livestock	Swine	pig feces	2018	Vietnam
SAMEA6469248	PRJEB36139				2014
SAMN15083154	PRJNA292667	Livestock	Swine	animal-swine-market swine	2020	United States
SAMEA6832568	PRJEB38313	Human	Human		2018	Thailand
SAMN15515908	PRJNA633873	Poultry	Poultry	Chicken gut	2018	Peru
SAMEA7059249	PRJEB39354	Human	Human	blood	2017	Vietnam
SAMD00194426	PRJDB6962	Environment	Water/River	wastewater treatment plant	2018	Japan
SAMN15868881	PRJNA658369	Human	Human	urine	2016	United States
SAMN15776733	PRJNA318589	Companion Animal	Canine	Urine (Canis lupus familiaris)	2019	United States
SAMN16260678	PRJNA293225	Environment	Soil/Dust	Environmental sample: soil sample	2020	United States
SAMEA7281037	PRJEB40103	Human	Human	Feces	2013	Netherlands
SAMN16245289	PRJNA292663	Poultry	Poultry	Chicken Breasts	2019	United States
SAMN14640121	PRJNA626430	Human	Human	Human gut	2014	Spain
SAMN14491131	PRJNA616452	Human	Human	Homo sapiens	2012	Germany
SAMN12586855	PRJNA560609	Livestock	Swine	Pork	2016	China
SAMN12430141	PRJNA558228	Poultry	Poultry	turkey	2016	Spain
SAMN16484144	PRJNA292663	Poultry	Poultry	ground turkey	2019	United States
SAMN16663480	PRJNA293225	Human	Human	urine	2019	Nigeria
SAMN16940761	PRJNA288601	Human	Human	urine isolate	2020	United States
SAMN17164292	PRJNA687988
SAMN16824611	PRJNA674942	Human	Human		2014	Singapore
SAMEA103908618	PRJEB19903
SAMEA6656371	PRJEB37711	Human	Human	Urine	2018	Denmark
SAMN11168338	PRJNA292667	Poultry	Poultry	Animal-Turkey-Young Turkey	2019	United States
SAMEA5732451	PRJEB33169	Livestock	Swine	meat	2017	Switzerland
SAMN17574931	PRJNA694822		Single		2015	Germany
SAMN16193139	PRJNA664052	Livestock	Bovine	feces from veal calf	2015	United States
SAMN17765009	PRJNA292663	Poultry	Poultry	turkey	2020	United States
SAMN16551256	PRJNA671785	Poultry	Poultry	chicken	2018	Lebanon
SAMN18128801	PRJNA706398	Environment	Swine	Process water/wastewater (pig slaughterhouse)	2020	Germany
SAMEA8227140	PRJEB43584	Poultry	Poultry	caecal sample	2016
SAMN18527821	PRJNA324573	Companion Animal	Canine	Feces (Canis lupus familiaris)	2020	United States
SAMN12263369	PRJNA554345
SAMN16077119	PRJNA662117	Wild Animal	Rodent	rectum	2018	United States
SAMN15694372	PRJNA650157	Companion Animal	Canine	anal swab	2017	China
SAMD00138048	PRJDB5929	Human	Human	Homo sapiens	2017	Thailand
SAMN18643032	PRJNA720242	Livestock	Swine	Sus scrofa	2019	Australia
SAMN18685708	PRJNA659498	Human	Human	urine	2020	United States
SAMEA8550455	PRJEB42795	Human	Human	rectal swab	2014	Rwanda
SAMN06641786	PRJNA380388	Environment	Water/River	wastewater inflow	2013	Germany
SAMN18875184	PRJNA357722	Livestock	Bovine	Cow, (Bovine)	2019	United States
SAMN14534513	PRJNA622984	Wild Animal	Avian	Feces, Gull (Larus spp.)	2017	United States
SAMN18976899	PRJNA686897	Human	Human	rectal	2017	United States
SAMEA8218266	PRJEB43550	Human	Human		2020	Germany
SAMEA8218010	PRJEB43549	Human	Human		2018	Germany
SAMEA7577848	PRJEB41365	Poultry	Poultry	Gallus gallus	2015	Spain
SAMEA7577953	PRJEB41365	Livestock	Swine	swine	2014	Poland
SAMN16787695	PRJNA678027	Companion Animal	Canine	Companion animal	2014	Australia
SAMEA8755919	PRJEB45009				2018
SAMN18720411	PRJNA565795	Human	Human	Blood (whole)	2018	Australia
SAMN16533496	PRJNA671493	Companion Animal	Canine	Canis lupus familiaris	2018	United States
SAMN16495377	PRJNA670414				2015	Belgium
SAMN14437698	PRJNA614638	Human	Human	Homo sapiens	2017	China
SAMN19414794	PRJNA733494	Animal Feed	Animal Feed	dog food	2021	United States
SAMEA8218040	PRJEB42370	Human	Human	Homo sapiens	2019	Germany
SAMN18875216	PRJNA357722	Livestock	Swine	Pig, (Porcine)	2019	United States
SAMN19813128	PRJNA292663	Poultry	Poultry	ground turkey	2021	United States
